# Supplementary material for: Epidemiological Analysis of COVID-19 Cases in Native Amazonian Communities from Peru
Source: Epidemiologia (Basel). 2021 Oct 9;2(4):490–501. doi: 10.3390/epidemiologia2040034 (PMC9620947; doi:10.3390/epidemiologia2040034)
Supplement: Supplementary file 1 [file epidemiologia-02-00034-s001.zip]

Archive with 1 entries (1 files):
- epidemiologia-1383725-supplementary.pdf
